# Supplementary material for: The Elusive Concept of Stability in Osteoporotic Vertebral Fractures: A Narrative Review
Source: Diagnostics (Basel). 2026 Jun 18;16(12):1896. doi: 10.3390/diagnostics16121896 (PMC13298847; doi:10.3390/diagnostics16121896)
Supplement: Supplementary file 1 [file diagnostics-16-01896-s001.zip]

Archive with 1 entries (1 files):
- Table suplementary files.xlsx
