# Supplementary material for: The Elusive Concept of Stability in Osteoporotic Vertebral Fractures: A Narrative Review
Source: Diagnostics (Basel). 2026 Jun 18;16(12):1896. doi: 10.3390/diagnostics16121896 (PMC13298847; doi:10.3390/diagnostics16121896)
Supplement: Supplementary file 1 [file diagnostics-16-01896-s001.zip › Table suplementary files.xlsx]

## Sheet: Table S1
	Supplementary Table. Key studies supporting instability markers and the proposed decision framework in osteoporotic vertebral fractures (OVFs)
	Topic / Marker	Key Study	Main Contribution	Type of Evidence
	Definition of spinal instability	White & Panjabi [10]	Defined clinical instability as the inability to maintain physiological relationships under load without pain, deformity, or neurological compromise	Conceptual / biomechanical study
	Three-column concept	Denis [11]	Introduced the three-column model and emphasized the role of the middle column	Conceptual classification study
	PLC and instability	Vaccaro et al. / TLICS [13]	Highlighted the importance of PLC integrity in thoracolumbar instability	Classification proposal
	Thoracolumbar junction risk	Park et al. [22]	Thoracolumbar location associated with delayed neurological deficit	Retrospective observational study
	Nonunion risk by location	Tsujio et al. [19]	Thoracolumbar fractures associated with increased nonunion risk	Prospective multicenter observational study
	Progressive collapse	Muratore et al. [20,21]	Identified predictors of collapse progression and conservative treatment failure	Retrospective observational study / systematic review
	Severe vertebral height loss	Genant et al. [27]	Defined severe vertebral collapse (>40% height loss)	Retrospective imaging study
	Initial vertebral height loss	Park et al. [22]	Initial height loss identified as independent risk factor for delayed neurological compromise	Retrospective observational study
	Posterior wall comminution	Hayashi et al. [31]	Posterior wall comminution associated with instability severity	Retrospective observational study
	Posterior wall fracture lines	Guo et al. [18]	≥3 posterior wall fracture lines associated with instability and surgical indication	Retrospective observational study
	Canal compromise	Hoshino et al. [6]	Severe canal compromise associated with neurological deficits and pain	Retrospective observational study
	Shape-based prognostic patterns	Sugita et al. [34]	Described radiographic fracture patterns associated with poorer prognosis	Retrospective observational study
	Pedicle fractures	Guo et al. [18]	Pedicle fractures, particularly bilateral fractures, were associated with increased instability and surgical severity	Retrospective observational study
	Vacuum cleft / VBON	Tsujio et al. [19] and Hoshino et al. [6]	Linked intravertebral cleft with nonunion and progressive instability	Prospective / retrospective observational studies
	Dynamic instability	McKiernan et al. [17]	Demonstrated mobility between standing and supine imaging	Retrospective imaging study
	Angular instability	Hoshino et al. [6]	Dynamic kyphosis associated with neurological deficit and instability	Retrospective observational study
	Positional vertebral mobility	Ruiz-Santiago et al. [37]	Differences between standing and supine imaging associated with collapse progression	Case-control imaging study
	Vertebral instability score	Funayama et al. [32]	Combined instability-related imaging markers into a predictive score	Retrospective observational study
	AO Spine–DGOU OF classification	Schnake et al. [29]	OVF-specific severity and treatment classification	Classification proposal / validation study
	Disc-endplate junction injury / intervertebral instability	Patil et al. [25]	Distinguished intervertebral from intravertebral instability patterns in OVF nonunion and linked them to different surgical strategies	Surgical treatment algorithm / retrospective clinical study
	PLC incompetence	Pizones et al [43]	Demonstrated how progressive disruption of the posterior stabilizing structures may lead to segmental instability	Retrospective imaging study
	Regional kyphosis	Farcy et al. [44]	Introduced sagittal index concept for segmental deformity assessment	Conceptual radiographic study
	Surgical kyphosis thresholds	Spiegl et al. [5]	Proposed restrictive surgical thresholds (>20° kyphosis)	Narrative review / surgical strategy article
	VBON classification	Formica et al. [35]	Treatment-oriented classification integrating flexibility and sagittal imbalance	Classification proposal
	Sagittal malalignment	Plais et al [15]	Lumbar fractures and multiple OVFs markedly increase the risk of sagittal malalignment	Retrospective observational study
	Algorithmic treatment approach	Ullrich et al. [50]	Integrated instability and clinical status into treatment-oriented scoring	Guideline-oriented clinical framework
